# Supplementary material for: CD36 maintains the gastric mucosa and associates with gastric disease
Source: Commun Biol. 2021 Nov 2;4:1247. doi: 10.1038/s42003-021-02765-z (PMC8563937; doi:10.1038/s42003-021-02765-z)
Supplement: Supplementary file 4 — Supplementary Data 1 [file 42003_2021_2765_MOESM4_ESM.xlsx]

## Sheet: Fig.1
Fig.1f		WT						Cd36-/-
	Fasted	0.113207	0.084534	0.104865	0.096015	0.107363		0.140532	0.160278	0.125147	0.174176	0.13853
	Refed	0.072178	0.060371	0.090241	0.145313	0.261799		0.223674	0.291702	0.211149	0.19422	0.232462
Fig.1g		WT						Cd36-/-
	Fasted	0.070729	0.116597	0.076497	0.093866	0.049757		0.055691	0.059278	0.04473	0.064644	0.074033
	Refed	0.064335	0.075037	0.085156	0.089523	0.099732		0.074723	0.008358	0.034909	0.061322	0.02274
Fig.1g		WT						Cd36-/-
	Fasted	2.73208	2.20985	3.06163	2.50429	3.1225		2.23001	1.82608	2.37421	2.20694	1.91846
	Refed	1.90964	2.46835	1.37621	0.664182	1.36784		0.856248	0.53743	0.937279	0.453712	0.424798
Fig.1i		WT						Cd36-/-
	Fasted	0.000128	3.3e-05	0.000129	0.000191	9.7e-05		8e-06	2e-06	1.9e-05	7e-06	1e-06
	Refed	0.000534	0.001893	0.00045	0.000544	0.000296		2.9e-05	6e-06	9.5e-05	2.8e-05	1.7e-05
Fig.1j		WT								Cd36-/-
	Fasted	36.75	47.18	37.58	29.02	20.5	32.86	48.76		55.61	48.12	55.04	46.1	35.48	47.49	39.95
	Refed	45.2	29.77	35.82	44.32	34.59	46.4	50.59		56.18	87.34	78.59	61.28	51.61	56.57	64.62
Fig.1k		WT									Cd36-/-
	Fasted	3.8	3.8	2.5	5.1	2.1	4.2	0.7	0.9		0.2	0.6	3.5	2.6	0.3	0.9	5	0.1
	Re-fed	11.6	5.2	5.5	7.1	11.8	7.1	9.8	6.3		4.4	4.5	6.6	5.2	5	5	4.5	4.1

## Sheet: Fig.2
Fig.2a	Time (min)	WT					Cd36-/-
	0	5.3521	3.9779	4.5084	4.6509		3.9308	1.7425	4.7774	3.4073	2.2313
	15	5.6008	5.0854	5.7275	6.0475		3.4894	2.436	4.9028	3.4484	3.7322
Fig.2b		WT					Cd36-/-
	0	551.51	1305	406.09	37.95		37.95	37.95	235.91	126.56	37.95
	15	4494	5985	1798	1150		666.04	37.95	593.32	1604	519.3
Fig.2c		WT					Cd36-/-
	0	39.66	71.74	10.85	42.72		161.44	69.3	132.77	29.96	84.77
	15	127.42	105.05	33.29	92.64		147.49	101	123.42	42.72	175.04
Fig.2d	WT								Cd36-/-
	889990	1198779	1149285	445184	754159	860078	680896		679018	469727	584216	732070	439317	312746	343802	555894	284876	392900	879860	389533
Fig.2e		WT					Cd36-/-
	Control	4.5	4.33	3.66			4.03	6.49	3.47	4.6
	CCh	2.14	2.17	2.12	2.12		3.25	1.84	1.48	2.2
	H	2.63	2.36	2.93			1.79	2.4	3.76	2.82
		WT				Cd36-/-
Fig.2f	Control	0.006	0.009	0.033		0.03	0.004	0.022
	CCh	0.098	0.145	0.143		0.031	0.072	0.067
Fig.2g		WT						Cd36-/-
	Fasted	0.363884	0.464741	0.419546	0.528894	0.222103		0.451157	0.503687	0.499377	0.515359	0.521813
	Refed	0.349058	0.338552	0.323963	0.358936	0.430788		0.461387	0.211855	0.51164	0.321881	0.441964
Fig.2h	WT						Cd36-/-
	0.00201	0.002949	0.003286	0.002567	0.002353		0.004121	0.003245	0.004299	0.004789	0.002987

## Sheet: Fig.3
Fig.3b
Fibronectin	WT								Cd36-/-
Non-fasted	0.145913	0.084666	0.14846	0.124762	0.134741	0.086475	0.109244		0.148765	0.222138	0.196154	0.173293	0.278101	0.159533	0.213947
Laminin	WT								Cd36-/-
Non-fasted	0.024552	0.015539	0.033303	0.026825	0.019373	0.014444	0.019957		0.014081	0.02331	0.018373	0.022816	0.018134	0.012773	0.016141
Colagen1a	WT								Cd36-/-
Non-fasted	0.291009	0.16187	0.286519	0.239773	0.185555	0.088085	0.15987		0.137102	0.225485	0.181273	0.182616	0.165404	0.14385	0.077862
Fig.3d
IL6	WT						Cd36-/-
Fasted	0.000291	0.000189	0.000261	0.000334	0.000253		0.000316	0.000514	0.000568	0.000396	0.000286
Refed	0.00015	0.000164	0.000139	8.5e-05	6.2e-05		0.000414	0.000438	0.000148	0.000179	0.000199
MIP2	WT						Cd36-/-
Fasted	0.000134	0.000107	4.1e-05	0.000111	0.000269		0.00033	0.000528	0.000203	0.000399	0.00189
Refed	7.3e-05	9.4e-05	0.000119	4.4e-05	6.1e-05		0.000213	0.000358	9e-05	0.000121	0.000162
S100A8	WT						Cd36-/-
Fasted	0.00056	0.000596	0.000505	0.000625	0.000737		0.001018	0.001	0.000626	0.000719	0.000878
Refed	7e-05	6.3e-05	0.000125	5.4e-05	2.5e-05		0.000165	0.000174	5.4e-05	0.00022	0.000286
IL10	WT						Cd36-/-
Fasted	3.2e-05	3.7e-05	4.8e-05	2.7e-05	4.6e-05		2.6e-05	3.7e-05	3.5e-05	2.7e-05	5.7e-05
Refed	1.9e-05	2.6e-05	2e-05	4.3e-05	3.5e-05		2.4e-05	9e-06	1.3e-05	1.5e-05	1.7e-05

## Sheet: Fig.4
Fig.4d		WT				Cd36-/-
	Control	6.89	5.26	6		3.71	7.96	7.92
	TAM+D5	10.58	7.87	9.37		10.58	11.4	8.78
Fig.4e		WT				Cd36-/-
	Control	16.9	18.9	17.1		16.3	16.3	16.7
	TAM+D5	16.8	15.9	15.1		12.6	5.6	9.7
Fig.4f		WT				Cd36-/-
	Control	181.92	189.23	187.15		184.24	198.8	157.28
	TAM+D5	200.6	233.5	213.5		260.1	276	302.9
Fig.4g		WT				Cd36-/-
	Control	0.92	1.88	1.48		1.04	0.96	1.37
	TAM+D5	3.86	3.9	3.42		4.9	5.67	7.7

## Sheet: Fig.5
Fig.5a		WT					Cd36-/-
	Heart	1.61	1.09	1.82	1.86		0.94	0.72	0.89	1.04	0.82
	Intestine	0.72	1.54	1.41	1.06		1	1.04	0.71	0.85	0.85
	Corpus	1.1	1.65	1.45	1.52		1.36	0.9	0.97	1.19	1.03
Fig.5b		WT					Cd36-/-
	Leak	35.995	29.72	35.9	35.095		27.075	32.455	28.845	34.8849
	OxPHOS	162.45	103.2	121.21	144.325		98.6	93.235	85.43	114.459
	ETS	138.65	95.8	122.94	138.72		95.18	90.87	87.11	107.418
Fig.5c	WT					Cd36-/-
	4.5	3.6	3.4	3.9		3.7	2.9	2.9	3.3
Fig.5d
	WT								Cd36-/-
C2	158795950	161935301	150513988	145173822	145875256	126063063	110380259		136577135	103859813	114835493	83108595	110917213	161334223	126860832	119305399	123038260	111747433	126643733	132620010
C3	29327781	27408922	28076199	38044584	32280889	27601142	14278383		25354805	20000361	16873999	20431834	16809950	25768995	28359139	22434501	15555261	15727354	18352188	21533264
C14	753485	809651	859076	1027594	900168	746813	851432		1238793	1363325	1095382	1252004	1179777	1508231	1280309	1292081	1416882	791382	1296221	1477329
C16	3864069	2951332	3617702	4431501	2968305	3647310	3881072		4505606	6040193	4667566	4788040	6708537	6262019	5655083	5218114	5356457	5059685	4776792	5316141
C18	2335075	1436700	2014013	1945873	1629082	2476183	2450855		2182637	2776148	2135194	2040025	2945884	2426929	3092217	2300943	2713880	3303785	2690519	2464527
C14:1	102470	108433	75305	109853	103077	71020	93666		163346	150092	119396	102869	107449	136666	173548	132765	140984	46422	134726	180951
C16:1	128113	102515	101036	147817	122018	111644	171000		207676	229555	183398	163859	204755	219719	238173	230245	201321	117527	183725	237220
C16:2	51301	55130	55470	67284	60024	47247	83565		103508	110080	99019	92302	103150	115820	129231	85425	97316	51401	104445	140922
C18:1	1874427	952093	1042309	1276765	851056	1138477	1452315		1474937	1543681	1318486	1320645	1731231	1457118	1546811	1686983	1718246	1331103	1250776	1493739
C18:2	1055474	807346	890022	1287523	839226	934653	1452067		1446653	1823058	1463865	1470131	1622576	1647450	1785970	1381761	1582417	1233247	1664619	1681524
Fig.5e	WT											Cd36-/-
Fasted	2411415	2890817	2979714	2093823	3053217	1395009	2148358	1841108	2901059	3539863		3521140	4417662	3149115	1643248	1431805	2608148	2983180	1436147	2946587	1711404	2609858	3294852
Refed	2437343	3432994	3172218	2780938	2944383	3611065	3371429					4051286	3850973	3881108	4183105	3734197	4962188	3673053	5310734	3090411	3342527	3902561	4420038
Fig.5f	WT											Cd36-/-
Fasted	339102	340855	391162	277575	450729	209511	301237	275396	406981	481430		659615	835288	604156	336751	264277	498137	568128	288956	542345	319825	512771	617553
Refed	346119	379733	398409	401113	430548	521596	480232					796867	862211	657028	786810	741554	974975	747714	935309	555555	597423	775917	737780
Fig.5h	1.52051	1.65773	1.81531	1.4919	1.6506	1.72895	1.50707	1.66559	1.68469		1.56881	1.50592	1.60446	1.51498	1.49583	1.51949	1.39399	1.5128	1.48937

## Sheet: Fig.6a
		Cholesterol	ACar 16:0; [M]+	ACar 16:1; [M]+	ACar 16:2; [M]+	ACar 17:0; [M]+	ACar 18:0; [M]+	ACar 18:1; [M]+	ACar 18:2; [M]+	ACar 18:3; [M]+	ACar 20:0; [M]+	ACar 20:1; [M]+	ACar 20:2; [M]+	ACar 20:3; [M]+	ACar 20:4; [M]+	ACar 22:0; [M]+	ACar 22:2; [M]+	ACar 24:0; [M]+	ACar 4:0; [M]+	ACar 5:0; [M]+	BMP 36:3; BMP 18:1-18:2; [M+NH4]+	BMP 40:8; BMP 18:2-22:6; [M+NH4]+	BMP 44:12; BMP 22:6-22:6; [M+NH4]+	CE 22:6; [M+NH4]+	Cer-NDS d42:0; Cer-NDS d18:0/24:0; [M+H]+	Cer-NDS d44:0; Cer-NDS d20:0/24:0; [M+H]+	Cer-NS d34:1; Cer-NS d18:1/16:0; [M+H]+	Cer-NS d34:2; Cer-NS d18:1/16:1; [M+H]+; 1	Cer-NS d34:2; Cer-NS d18:2/16:0; [M+H]+; 2	Cer-NS d36:1; Cer-NS d18:1/18:0; [M+H]+	Cer-NS d38:1; Cer-NS d18:1/20:0; [M+H]+	Cer-NS d38:2; Cer-NS d18:2/20:0; [M+H]+	Cer-NS d39:1; Cer-NS d18:1/21:0; [M+H]+	Cer-NS d40:1; Cer-NS d18:1/22:0; [M+H]+	Cer-NS d40:2; Cer-NS d18:2/22:0; [M+H]+	Cer-NS d41:1; Cer-NS d18:1/23:0; [M+H]+	Cer-NS d41:2; Cer-NS d18:1/23:1; [M+H]+; 1	Cer-NS d41:2; Cer-NS d18:2/23:0; [M+H]+; 2	Cer-NS d42:1; Cer-NS d18:1/24:0; [M+H]+	Cer-NS d42:2; Cer-NS d18:1/24:1; [M+H]+; 1	Cer-NS d42:2; Cer-NS d18:1/24:1; [M+H]+; 2	Cer-NS d42:3; Cer-NS d18:1/24:2; [M+H]+; 1	Cer-NS d42:3; Cer-NS d18:2/24:1; [M+H]+; 2	Cer-NS d43:1; Cer-NS d18:1/25:0; [M+H]+	Cer-NS d43:2; Cer-NS d18:1/25:1; [M+H]+	Cer-NS d44:1; Cer-NS d18:1/26:0; [M+H]+	Cer-NS d44:2; Cer-NS d18:1/26:1; [M+H]+; 1	Cer-NS d44:2; Cer-NS d20:1/24:1; [M+H]+; 2	Cer-NS d46:1; Cer-NS d20:1/26:0; [M+H]+
S046	WT-Fasted-Stom	3.00592e+06	6.76363e+06	281371	64633.8	112789	3.69625e+06	2.6262e+06	1.17138e+06	22589.6	274575	623941	546631	42989.3	259366	79138.6	110975	161712	149396	62288.4	133172	374184	307911	142366	161971	97747	5.34882e+06	793931	1.34519e+06	1.23154e+06	1.29452e+06	705089	247266	1.66287e+06	892367	787621	400950	333870	2.32177e+06	3.44123e+06	853323	367412	1.24653e+06	159144	131717	478197	97328	85956.8	130728
S047	WT-Fasted-Stom	3.15458e+06	9.59328e+06	415183	113175	151358	5.09474e+06	4.25668e+06	2.02553e+06	42501.2	360887	836871	802334	65628.3	344486	94019	151557	149372	121587	52903.4	201054	423214	298494	127597	160998	86847.3	5.07419e+06	123282	1.11585e+06	1.23722e+06	1.45296e+06	705707	379791	1.83963e+06	844171	1.01966e+06	512262	400673	2.13694e+06	3.70912e+06	973224	388514	1.21431e+06	121047	177303	161034	80722	19513	13814.7
S048	WT-Fasted-Stom	3.1553e+06	8.52184e+06	370553	88073.6	88118.5	3.17146e+06	3.52446e+06	1.47854e+06	35206.6	250565	565833	547873	47640.6	212439	61672.3	78559.5	98915.7	38164.8	21099.5	178006	264863	168086	184885	159103	115759	3.5873e+06	718795	834614	919634	984954	487056	170563	1.31554e+06	619722	692470	348973	264557	2.15952e+06	2.90518e+06	824748	269129	1.00925e+06	160738	151949	612769	89807.2	84620.2	263173
S049	WT-Fasted-Stom	3.02952e+06	5.35899e+06	222148	57809.5	67207	2.49995e+06	1.86631e+06	873526	23873.9	199312	382897	357264	32136.2	178748	57036.7	64626.3	130134	55313.8	32134	122229	217115	160873	138410	145580	100703	3.68846e+06	120924	717659	794807	893348	374910	165146	1.24454e+06	504306	556739	244239	218127	1.55345e+06	2.23779e+06	529353	169416	795491	88443.8	104622	176836	44653.7	14504.7	21856.3
S050	WT-Fasted-Stom	3.26375e+06	6.1003e+06	245340	91828.4	86753.1	3.18233e+06	2.26953e+06	1.15432e+06	33858.5	249671	387326	439580	45444.5	322908	79601.7	64195	172535	63468.5	33075.4	73619.8	304374	424617	146161	223617	182397	3.84819e+06	910388	760183	859790	1.01492e+06	484350	224563	1.43808e+06	593367	706181	349489	276864	2.32054e+06	2.8685e+06	908499	260714	937280	172983	150429	725800	102441	130257	348430
S051	WT-Fasted-Stom	2.97403e+06	4.83608e+06	178316	44700.2	64189.9	2.26101e+06	1.8121e+06	736300	20656.2	170984	368118	329682	29287.5	148228	59375.9	59761.3	119377	25804.5	21593.9	81310.1	289730	313031	26931.8	157635	127022	4.02611e+06	484752	1.05968e+06	928956	849162	534497	157312	1.17309e+06	582513	526590	247171	234278	1.69729e+06	2.28976e+06	605018	167262	857526	117247	119030	464740	63132.9	58139.3	284373
S052	WT-Fasted-Stom	3.67943e+06	8.10684e+06	230121	52941.8	101310	4.63413e+06	2.5566e+06	955843	19591.5	390109	519460	425028	37059.4	298307	117296	91320.7	171429	63585.6	60791.1	97806.6	377920	344545	60927.5	218304	130641	5.1874e+06	587405	1.01568e+06	1.12673e+06	1.21319e+06	639903	203754	1.64146e+06	759092	806021	365960	299380	2.34982e+06	2.86615e+06	931060	255912	983741	149294	135429	610757	78931.1	75170.3	238333
S053	WT-Fasted-Stom	3.12847e+06	4.50204e+06	123004	25372.2	83383.1	3.14784e+06	1.5545e+06	533721	7843.74	250293	375015	255507	19521.6	182751	85266.8	56179.6	145824	24211.9	28340	101780	383573	351208	159751	133333	99692.7	4.53658e+06	375034	1.14669e+06	1.06727e+06	1.0279e+06	579254	176333	1.35578e+06	711896	686500	321042	267353	1.80816e+06	2.68576e+06	766696	209346	991887	110195	121516	320853	70522.2	49092.3	77736.6
S054	WT-Fasted-Stom	3.38739e+06	7.76838e+06	360273	103319	92876	3.92297e+06	3.5442e+06	1.61676e+06	42617	248160	512987	455419	51687.7	310570	80828.7	57575.7	175100	61776.2	30932.7	109177	423787	413444	141219	142130	126105	3.64421e+06	559333	912732	940227	1.04766e+06	552876	218928	1.45471e+06	690033	726461	379646	307506	1.85885e+06	2.74789e+06	876441	231415	1.00058e+06	131044	141015	426958	69930.4	90047.1	190138
S055	WT-Fasted-Stom	3.23969e+06	9.50529e+06	384825	87266.1	120196	5.39373e+06	3.53063e+06	1.54677e+06	34875.6	407853	717508	622546	65291.1	300852	120259	108539	185863	39810.8	27736.9	140589	434456	358765	79160.2	223160	145302	4.60057e+06	263757	970514	1.15969e+06	1.25752e+06	636274	243950	1.66386e+06	846316	956433	426249	334445	2.21642e+06	3.46101e+06	1.05078e+06	380744	1.08771e+06	140129	184850	324109	56445.6	34439.1	92987
S069	WT-Refed-Stom	3.00683e+06	3.86407e+06	128113	51300.9	70411.9	2.33507e+06	1.87443e+06	1.05547e+06	52222.3	193212	278874	382811	43750.3	238432	76560.6	62394.1	162794	156383	90546.6	100729	392669	381155	255310	272150	324369	5.428e+06	2.04363e+06	1.41558e+06	1.13022e+06	1.37718e+06	714798	278325	1.82472e+06	796771	986366	400457	340939	2.61397e+06	3.13042e+06	1.03401e+06	293332	843502	263052	162457	1.09439e+06	131018	439461	742171
S070	WT-Refed-Stom	3.17566e+06	6.43354e+06	253690	104458	63412.7	2.41505e+06	2.4484e+06	2.00705e+06	178799	221898	342039	538035	66000.2	286999	85392.4	75356.9	177778	103425	59655.1	102056	396477	345828	142790	263922	180330	3.88577e+06	238663	722248	876326	1.13946e+06	502371	237750	1.53741e+06	576976	881179	374168	276724	2.28852e+06	2.77991e+06	861004	239972	808493	128985	173296	226588	56323.1	48456.4	54076.2
S071	WT-Refed-Stom	2.99099e+06	2.95133e+06	102515	55130.3	39463.3	1.4367e+06	952093	807346	53415.1	140422	156922	266151	31429.9	155714	57141.1	49979.7	145981	260729	87480.9	74114.2	315950	350279	100912	289172	272784	3.52028e+06	824455	620648	753644	998952	418777	216629	1.46745e+06	558571	815351	280070	278393	2.38474e+06	2.4638e+06	713116	218642	676747	188226	152243	902150	92041.5	137737	607612
S072	WT-Refed-Stom	3.10098e+06	3.6177e+06	101036	55469.9	67607.4	2.01401e+06	1.04231e+06	890022	62296.7	208766	146451	299322	41286.5	171139	69482.7	63389.1	110256	96336.7	71891.9	73431.9	345986	299139	156490	388622	446679	4.1778e+06	1.99898e+06	914632	821844	1.01147e+06	442791	204793	1.46535e+06	569996	790281	279709	263732	2.60567e+06	2.48993e+06	899791	204532	763373	290016	156124	1.30703e+06	147442	512424	1.20492e+06
S073	WT-Refed-Stom	3.33089e+06	4.4315e+06	147817	67283.6	55233.7	1.94587e+06	1.27676e+06	1.28752e+06	77750.3	203126	187068	353340	42738.2	209960	68069.9	59262.6	131822	96936.2	74206.7	93343.3	382171	337693	184027	300409	222970	4.1709e+06	583022	998850	833230	1.18159e+06	478887	239270	1.65924e+06	594613	866291	302603	264497	2.46458e+06	3.18623e+06	871902	275399	862014	177018	191193	643329	75484.6	94760.7	237648
S076	WT-Refed-Stom	3.34333e+06	3.64731e+06	111644	47247.3	61659.9	2.47618e+06	1.13848e+06	934653	59387	257698	210062	326549	41991	228682	87092.6	84619.6	145385	76593.7	61737.5	79414.1	355063	329019	190923	476689	408314	5.8733e+06	1.84614e+06	1.39774e+06	1.32892e+06	1.60967e+06	789335	270920	2.28363e+06	930461	1.21514e+06	450500	371784	3.7875e+06	3.74293e+06	1.22636e+06	264438	1.1745e+06	333585	213325	1.35074e+06	185696	392707	711021
S077	WT-Refed-Stom	3.06478e+06	3.88107e+06	171000	83564.7	56276.5	2.45086e+06	1.45231e+06	1.45207e+06	119474	260074	267910	438619	60621.3	240120	74839.6	95361.1	145354	154045	66007	78994.6	343170	280867	57431.9	396607	266965	4.62752e+06	880637	742512	933282	1.10823e+06	490179	197729	1.59077e+06	615664	980112	464126	286983	2.84578e+06	2.78637e+06	1.11123e+06	264883	795845	249118	168723	836657	105945	167774	352155
S056	CD36KO-Fasted-Stom	3.06152e+06	8.77731e+06	605928	166974	98222.6	3.05141e+06	3.27585e+06	2.27381e+06	48357.9	275668	391272	483296	51264.8	389494	82559.1	49364.4	158834	66657.3	43098.6	61812.9	515449	676575	247360	163855	166739	4.55343e+06	1.19018e+06	975782	1.01486e+06	1.3516e+06	599655	273240	1.74658e+06	737091	937492	369799	378884	2.57821e+06	2.76378e+06	880354	237062	1.11211e+06	195164	204814	939266	107773	152062	491793
S057	CD36KO-Fasted-Stom	3.26966e+06	1.17481e+07	789861	172619	109700	3.68051e+06	4.49622e+06	2.20276e+06	54338.9	288464	690202	689465	53218.4	300938	97864.7	96143.8	183878	120978	35957.9	116672	524686	554360	352566	153580	85033.8	5.58951e+06	238353	1.05578e+06	1.39247e+06	1.56666e+06	754833	405070	2.21511e+06	1.076e+06	1.08452e+06	469802	459261	2.46587e+06	3.50717e+06	944041	341692	1.54285e+06	137266	216249	240031	65590.5	33997	56577.3
S058	CD36KO-Fasted-Stom	3.11091e+06	6.08343e+06	242189	44394	74585.9	2.41054e+06	2.21773e+06	840431	13068.3	206215	362772	266666	26508.7	220655	62880.6	62709.6	136082	81770.7	95224.9	53975.6	407701	1.10567e+06	282656	138530	98270.9	4.4253e+06	454221	1.09491e+06	921067	1.20702e+06	661208	239491	1.58664e+06	921291	746162	321615	350129	2.16528e+06	2.69249e+06	758152	206949	1.12143e+06	133187	172894	371974	84754	62799.6	138025
S059	CD36KO-Fasted-Stom	3.68248e+06	7.51203e+06	202031	34444.3	87541.8	4.48023e+06	2.69138e+06	766710	9303.58	327264	566767	313760	36708.9	359732	101476	95029.6	227643	88025.4	103782	53232.6	475993	909663	198059	178552	100919	6.72692e+06	167490	2.16236e+06	1.1335e+06	1.17892e+06	658638	208794	1.65277e+06	1.03208e+06	705439	389188	292365	2.06766e+06	3.21967e+06	887994	268865	1.27547e+06	115632	162928	195815	64392.3	28890	16443.1
S060	CD36KO-Fasted-Stom	3.06628e+06	6.82732e+06	333247	55494.2	63260.5	2.54976e+06	2.48234e+06	1.23899e+06	18658.1	199701	541147	417558	42995.7	268856	49731.6	90277.1	100247	34332.5	31471.7	67291.7	377721	437612	160938	88788.1	47614.4	5.26509e+06	127579	1.27068e+06	905082	843033	477818	157520	1.22711e+06	708575	493768	285456	204840	1.47329e+06	2.18998e+06	545557	217360	982224	77553.4	97266.6	125465	54334.4	18178.3	12089.6
S061	CD36KO-Fasted-Stom	3.45423e+06	9.07367e+06	400498	73287.8	105485	4.09976e+06	3.53867e+06	1.19375e+06	19207.5	332341	725758	590223	57588.9	370769	100594	140994	166456	159348	81305.6	69214.5	523195	743732	223239	146499	68319.9	5.37443e+06	191036	1537699	1.3142e+06	1.53493e+06	916767	322474	2.02007e+06	1.26278e+06	913459	357222	420409	2.31988e+06	3.26069e+06	737168	235119	1.53107e+06	116932	191611	170229	66768.2	20957.7	5828.01
S062	CD36KO-Fasted-Stom	3.35831e+06	6.25428e+06	290272	48314.7	84988.1	2.89736e+06	2.11424e+06	813901	14732.4	276199	379751	339396	29845.8	228734	84791	65053.4	145395	65804.4	43088.9	93356	404985	583930	309733	131211	95258.4	5.79598e+06	1.09051e+06	1.53259e+06	1.39583e+06	1.58941e+06	911925	261876	2.22648e+06	1.23895e+06	961252	413005	423085	3.16971e+06	3.65502e+06	808410	179680	1.73849e+06	184924	156312	597027	104318	90703.7	173739
S063	CD36KO-Fasted-Stom	3.24572e+06	6.82906e+06	218735	34073.4	102167	3.63395e+06	2.41044e+06	725575	11376.7	327920	499597	384819	30388.4	202938	102929	87469.7	143362	49936.4	59373.6	66160.5	370919	494618	246615	225670	190033	6.52288e+06	1.72506e+06	2.36974e+06	1.36994e+06	1.36984e+06	888012	254951	1.92292e+06	1.21816e+06	837140	371173	381287	2.91549e+06	3.01451e+06	927359	204547	1.43702e+06	219864	150426	854306	151448	198381	304228
S064	CD36KO-Fasted-Stom	3.14274e+06	8.03196e+06	297809	38275.8	76576.7	3.82159e+06	2.71443e+06	633408	10585.2	342344	618982	344045	29974.9	148915	76471.2	82432.9	140675	81079.5	42609.2	43871.5	204571	392048	295237	214190	120621	6.11741e+06	282922	1.70171e+06	1.35415e+06	1.40717e+06	760028	202872	2.07328e+06	1.1333e+06	800048	269901	308143	2.77546e+06	2.90598e+06	579647	157131	1.30504e+06	121580	108239	247837	88029.3	32535.8	39713.4
S065	CD36KO-Fasted-Stom	3.33442e+06	8.82191e+06	328922	51859.8	79481	3.90344e+06	3.32098e+06	863398	12854.8	311291	616437	395742	29888.1	177421	99204.5	66002.4	168770	31987.8	43555.8	95119.2	406536	427855	152445	112170	69511.6	7.87538e+06	273545	2.57563e+06	1.50409e+06	1.5627e+06	1.01166e+06	235210	2.05114e+06	1.34745e+06	798635	448361	378413	2.46041e+06	3.26073e+06	847191	278768	1.44509e+06	110236	133107	265641	76720.3	34104.5	45859.5
S066	CD36KO-Fasted-Stom	3.9153e+06	1.03038e+07	389844	74365.2	108578	5.47232e+06	3.98137e+06	1.3552e+06	19344.6	392536	776348	574444	56127.3	413588	98764.7	115247	186549	46471.3	36975.1	110540	429604	533175	327402	193696	151714	6.29923e+06	1.26204e+06	1.43287e+06	1.57759e+06	1.92688e+06	878052	355017	2.53446e+06	1.16395e+06	1.23379e+06	724140	502436	3.52728e+06	3.98494e+06	1.47023e+06	407152	1.65002e+06	245012	225237	1.08084e+06	137664	168755	456958
S067	CD36KO-Fasted-Stom	2.92546e+06	5.10048e+06	356621	63558.9	58939.9	2.10564e+06	2.11031e+06	825099	20511.2	159990	337573	247885	24303.2	194927	58749.2	45832.3	131157	161650	93373.2	105707	434871	500920	277580	77364.9	56146	5.74402e+06	540688	907708	1.18042e+06	1.31871e+06	524912	240094	1.75887e+06	751661	770040	442763	275585	2.0711e+06	2.75778e+06	795189	302059	1.11561e+06	122879	132624	340444	52768.3	57577.6	121783
S078	CD36KO-Refed-Stom	3.13667e+06	4.50561e+06	207676	103508	57007.9	2.18264e+06	1.47494e+06	1.44665e+06	139948	251500	182183	331058	47456	348286	95363.2	61226.6	182566	124782	92114.8	57355.1	464872	870065	325891	333423	258212	5.09607e+06	918135	703414	1.02405e+06	1.37333e+06	551831	280666	2.0082e+06	705096	871282	338237	284260	2.67719e+06	2.84388e+06	829785	247363	891198	174842	168978	712982	91346.1	136798	360226
S079	CD36KO-Refed-Stom	3.20435e+06	6.04019e+06	229555	110080	77844.7	2.77615e+06	1.54368e+06	1.82306e+06	124069	258546	185007	411680	65775.7	342431	101199	60931.2	149331	155604	70027.6	51433.2	492810	1.03708e+06	344895	429103	353374	5.15521e+06	1.92473e+06	888176	1.06468e+06	1.54773e+06	614751	300367	2.16293e+06	852597	1.12346e+06	375431	353201	3.4961e+06	3.01306e+06	1.15209e+06	243928	1.21144e+06	257543	229877	925743	129483	290613	381523
S080	CD36KO-Refed-Stom	3.20239e+06	4.66757e+06	183398	99018.8	52189.6	2.13519e+06	1.31849e+06	1.46386e+06	112335	210572	201010	410259	50832.2	222903	69382	66306.4	154834	287032	115286	45711.8	414698	1.08309e+06	320036	333831	179105	5.1281e+06	201929	705135	1.28635e+06	1.75623e+06	658725	439521	2.341e+06	809526	1.06534e+06	414750	328347	2.62498e+06	3.19316e+06	870535	314092	1.02039e+06	123068	195034	234761	61214	38682.2	40318.7
S081	CD36KO-Refed-Stom	3.21093e+06	4.78804e+06	163859	92302.1	47856.3	2.04003e+06	1.32064e+06	1.47013e+06	136635	206446	153364	300868	41193.6	196075	79403.8	52741.3	143279	162988	92450.2	49352.2	448121	1.04535e+06	291221	261804	140858	4.27664e+06	271265	1.01164e+06	859100	1.33444e+06	468000	295137	1.9143e+06	711555	888967	370371	301043	2.53799e+06	2.65404e+06	833532	195731	869802	133010	175064	319607	56155.9	45531.6	102302
S082	CD36KO-Refed-Stom	3.61247e+06	6.70854e+06	204755	103150	93885.4	2.94588e+06	1.73123e+06	1.62258e+06	111610	255638	233113	457314	50480.3	253870	86806.1	77051.5	146493	194061	129728	50519.2	432508	856934	309384	549377	673109	5.28848e+06	2.41e+06	1.14838e+06	1.36346e+06	1.58637e+06	711284	325947	2.29893e+06	940576	996987	323377	341970	3.78261e+06	3.14599e+06	1.01175e+06	229712	1.25072e+06	341670	221035	1.62575e+06	213000	545314	1.21099e+06
S083	CD36KO-Refed-Stom	3.13349e+06	9.55729e+06	418080	209153	112563	3.95339e+06	2.71034e+06	3.4059e+06	241417	379050	371437	769315	94414.5	516733	129525	110658	201734	240171	82809.3	69288.9	508763	936749	283297	464355	402240	5.44431e+06	1.7956e+06	734763	1.22921e+06	1.67646e+06	664176	319302	2.27903e+06	813531	1.16448e+06	446544	368712	3.83025e+06	3.14854e+06	1.24412e+06	292360	1.11491e+06	300319	250486	1.57512e+06	170968	272906	760420
S084	CD36KO-Refed-Stom	3.19359e+06	6.26202e+06	219719	115820	67149.8	2.42693e+06	1.45712e+06	1.64745e+06	143732	256509	189003	401249	52556.6	213030	88950	60964.6	185285	205012	112221	51193.7	451358	834946	308639	317173	214055	5.11577e+06	506815	1.22877e+06	1.16803e+06	1.36411e+06	690234	279626	1.87724e+06	882289	864916	365788	323955	2.50101e+06	2.45166e+06	828142	205130	957336	159185	160133	546671	78401.7	80323.1	211936
S085	CD36KO-Refed-Stom	3.58999e+06	5.65508e+06	238173	129231	71136.9	3.09222e+06	1.54681e+06	1.78597e+06	197678	296746	250816	458081	73102.9	429770	89634.9	105770	171231	155202	111417	45757.8	406171	1.07011e+06	232474	382691	260203	4.44163e+06	1.25143e+06	616732	1.17932e+06	1.53481e+06	555160	308830	2.13666e+06	759356	1.051e+06	359555	343874	3.14828e+06	3.14517e+06	938878	211310	956500	228495	221951	897102	117503	159956	344135
S086	CD36KO-Refed-Stom	3.27109e+06	5.21811e+06	230245	85424.8	53518.6	2.30094e+06	1.68698e+06	1.38176e+06	135678	235679	195521	303285	42985	275549	90716.8	57669	140367	86391.7	66700.7	37278.4	379556	788737	186454	239143	155939	4.85628e+06	281556	892043	997690	1.21397e+06	619155	238068	1.6386e+06	719541	804497	278986	278002	2.21861e+06	2.59069e+06	662752	186958	954635	112870	155141	310106	47878.4	46740	109440
S087	CD36KO-Refed-Stom	3.30949e+06	5.35646e+06	201321	97316.3	83549	2.71388e+06	1.71825e+06	1.58242e+06	123246	286366	234710	375430	50524.3	341008	95104.9	77614.5	172547	154945	65027.7	64605.4	437524	636633	287191	425007	428683	4.25031e+06	1.72694e+06	1.10506e+06	1.06267e+06	1.44867e+06	634347	267704	2.03014e+06	820731	955238	389903	335804	3.01799e+06	2.64728e+06	889092	194147	877877	232390	163924	988279	140627	314341	628100
S089	CD36KO-Refed-Stom	3.4099e+06	4.77679e+06	183725	104445	66624	2.69052e+06	1.25078e+06	1.66462e+06	111038	264707	192152	415012	64203.1	390187	91517.3	83001.3	151353	161581	99106.1	32720.3	326924	1.02584e+06	304278	357898	263964	3.93524e+06	967254	628887	1.14642e+06	1.5065e+06	672239	274334	2.07577e+06	797936	888899	284350	311114	3.07531e+06	2.73644e+06	765536	150257	1.12127e+06	181219	132537	820048	95603.9	161652	450951
S090	CD36KO-Refed-Stom	3.07059e+06	5.31614e+06	237220	140922	58423	2.46453e+06	1.49374e+06	1.68152e+06	150840	250147	220066	440185	66718.7	435272	82700.3	73022.6	146153	201236	141433	41738	356135	872130	273524	330334	200062	4.42759e+06	216629	648874	1.09539e+06	1.51507e+06	648052	287303	2.14246e+06	827086	988857	336983	380563	2.87468e+06	3.15008e+06	730755	202478	1.10051e+06	142359	175219	344501	62795.5	42668.1	84421.5
[truncated: 784 more columns]

## Sheet: Fig.6b-e
Fig.6b	DAG	WT											Cd36-/-
	Fasted	61998290	33438912	30269771	26468501	20028421	34540491	38550797	23349623	24697760	43567718		18483191	23528941	15078330	13411662	18677840	21719346	27261906	22315123	20062897	27385860	27017607	13562256
	Refed	61429898	61906186	56929272	36421866	48712617	62819489	58359550					34804998	36469086	61006113	25171613	38814063	53599539	34569624	44450428	41420157	30617615	38493328	38940438
	TAG	WT											Cd36-/-
	Fasted	1418703075	1469402727	1909623020	2156504896	1908883218	2084132241	1999179197	1604238032	2019521283	2607107520		1367268708	1278925314	649271049	564337534	742308937	1307802522	1300712096	1184585924	1120976048	1122654667	1311988202	507464591
	Refed	2930757466	2574473877	4018806027	1454122556	2424349413	2496129961	3539105065					1256874652	860864673	802683720	557276144	804425598	1894504964	712569845	1768099909	1062957149	717502509	656054394	688288284
Fig.6c	PC	WT											Cd36-/-
	Fasted	2376467934	2512922552	2345003869	1717618427	2120457835	1475997637	2103923041	1859454788	2286934207	2591606428		2691038538	3017954182	2406655182	1808019991	1645967036	2600316454	2801044510	1910020772	2351155962	1979401053	2662062988	2102778406
	Refed	1953707876	2236152536	2114477358	1984876360	2227543838	2662724089	2217567092					2481873449	2788214734	2670269930	2292657765	2813491933	3100557261	2296672670	3107929695	2301347436	2423453868	2702122117	2761535131
	PE	WT											Cd36-/-
	Fasted	144589820	166659345	156605484	116381133	140662847	98175847	137419440	124821810	148438605	179749393		172458888	215625032	162291127	129005117	95172908	166293928	182479002	140058609	166845402	145701038	195649332	132497716
	Refed	137842020	167895341	142957310	142098186	158650990	189135123	171436262					186733246	185711188	178957537	161115256	189685649	227789828	182950333	211472330	159388046	178385122	186938395	196901949
Fig.6d	PC % 20:4	WT											Cd36-/-
	Fasted	16.4	15.5	15.7	16.7	17.9	17.3	19.3	18.9	18.8	18.4		18.4	18.5	18.9	19.4	20	20.6	21	21.8	21.6	20.5	22.5	19.5
	Refed	17	17.6	17.9	17.6	17.3	19.8	20.3					19.9	21.5	20.6	18.8	20.1	20	20	23.2	22.2	23	25.5	25.6
	PE % 20:4	WT											Cd36-/-
	Fasted	28.2	25.8	26.3	27.8	28.5	26.6	29.3	27.6	29.3	28.3		34.6	36.6	33	32.9	33.2	36.3	36.7	37.2	36.2	36.3	35.6	33
	Refed	26.6	27.5	28.5	28.3	27	32.2	32.3					35.4	39	35.5	33.2	36.4	35.3	34.8	38.9	37	37.2	40.4	40.6
Fig.6e	GPAT4	WT						Cd36-/-
	Fasted	0.028007	0.02116	0.034845	0.023806	0.044162		0.026405	0.047848	0.032426	0.028477	0.042051
	Refed	0.044346	0.083902	0.079143	0.092982	0.091966		0.056307	0.045073	0.066874	0.042293	0.044563
	AGPAT1	WT						Cd36-/-
	Fasted	0.007824	0.008951	0.011543	0.008705	0.011752		0.009864	0.023667	0.009325	0.010912	0.008965
	Refed	0.017908	0.020761	0.019542	0.028486	0.01595		0.016737	0.012338	0.017713	0.018249	0.019237
	ATGL	WT						Cd36-/-
	Fasted	7.7e-05	0.000232	0.000229	0.000119	0.000191		0.000247	0.000399	0.000372	0.0003	0.0002
	Refed	0.000242	0.000158	0.000182	0.000207	0.000102		0.000139	0.000182	0.000265	0.000389	0.000273

## Sheet: Fig.7
Fig.7b		fl/fl							EC-Cd36-/-
	Heart	1.73	1.73	1.24	1.64	1.45	1.43		1.33	1.24	0.63	1.14	1.01	0.64
	Intestine	1.07	1.48	0.98	1.38	1.06	1.03		1.38	1.56	0.65	2.13	1.09	0.9
	Stomach	1.33	1.17	0.88	1.3	1.42	0.89		1.06	0.8	0.92	1.02	0.82	0.89
		fl/fl										EC-Cd36-/-
Fig.7c	Fasted	396388	416946	425175	274235	222938	318540	391435	491171			498633	498105	717086	564226	489727	657414	617893	735065	545619
	Refed	480483	670070	588650	610279	509279	472136	613318	588347	644545		804513	720717	676850	775695	826728	624870	721162	839856	665402
Fig.7e	fl/fl												EC-Cd36-/-
	1.62771	1.67566	1.62541	1.78413	1.69971	1.65713	1.66087	1.63496	1.63092	1.63523	1.71879		1.43871	1.59684	1.55739	1.62473	1.63645	1.54442	1.65386	1.54025	1.52731	1.63513	1.51811
Fig.7f		fl/fl							EC-Cd36-/-
	IL6	3e-05	1.4e-05	9e-06	1.4e-05	1.5e-05	2.4e-05		3.1e-05	1.9e-05	1.4e-05	2.7e-05	2.9e-05	2.8e-05
	MCP1	0.000698	0.000606	0.000487	0.000663	0.000699	0.000665		0.000848	0.00055	0.000955	0.00134	0.00088	0.000871
	IL10	1.9e-05	2.5e-05	2.1e-05	1e-05	2.1e-05	2.9e-05		1.1e-05	1.6e-05	1.4e-05	1.5e-05	1.9e-05	1.7e-05
	Fibronectin	0.022259	0.0165	0.01087	0.013332	0.010585	0.021375		0.039665	0.023603	0.027072	0.019082	0.029885	0.028947

## Sheet: Suppl. Fig1
							Uncropped blots for Supplementary Figure 1a-c
